# Supplementary material for: Machine Learning Assistants Construct Oxidative Stress-Related Gene Signature and Discover Potential Therapy Targets for Acute Myeloid Leukemia
Source: Oxid Med Cell Longev. 2022 Aug 22;2022:1507690. doi: 10.1155/2022/1507690 (PMC9423988; doi:10.1155/2022/1507690)
Supplement: Supplementary Materials — Supplement Table 1: prognosis-related oxidative stress genes by filter batch univariate Cox regression. Supplement Table 2: genes with a relative importance of more than 0.3 in the random forest model. Supplement Table 3: different expression genes between low- and high-risk groups. Supplement Table 4: candidate herbs targeting PLA2G4A protein. [file 1507690.f1.zip]

Archive with 4 entries (4 files):
- 1507690.f1.pdf
- 1507690.f2.pdf
- 1507690.f3.pdf
- 1507690.f4.pdf
